# Supplementary material for: Eighty routes to a ribonucleotide world; dispersion and stringency in the decisive selection
Source: RNA. 2018 Aug;24(8):1041–55. doi: 10.1261/rna.066761.118 (PMC6049501; doi:10.1261/rna.066761.118)
Supplement: Supplemental Material [file supp_066761.118_Supplemental_3_sporad_sys_para.txt]

Supplementary information III
constants, kinetics and simulation code for sporadically-fed, para-templating systems


===
METHOD RK4							; Runge-Kutta 4th order - variable step methods are too fiddley
		{sporad_sys_para,mmd}
		{Random-time, asynchronous Gaussian spikes for all reactants, chemical & template synthesis, then para-templated ribodimer synthesis, and decays; MY, 9/2017}
		{incorporates low-concentration form of rate equation, with 2nd and 3rd order rates for free and template-bound synthesis; uses expt'l rates from ggaa ms}

STARTTIME = 0							; housekeeping entries
STOPTIME = 100
DT = 1e-3							; useful to control stiff integration
Tolerance = 1e-8						; low!
DTout = 0.1  							; partial output slightly faster
	

		{===rates & other system constants===} 
kd_pA = 5.3e-5							; rate of decay of pN in *da^-1* units
kd_pG = 5.3e-5
kd_pN = 1e-2
kd_ImpA = 0.8             					; decay of activated pN or pR, da-1; instability due to activating group
kd_ImpG = 1.3
kd_ImpN = 0.8
kd_AppA = 2.4e-3						; da-1, RppN, could have unstable reactive group
kd_GppG = 2.4e-3
kd_AppG = 2.4e-3
kd_AppN = 1e-2							; hypothetical intermediate stability
kd_GppN = 1e-2
kd_NppN = 2e-2
kt_AppA = 27							; M^-2 da^-1 3rd order reaction at templated nt interface; from GppG ms
kt_GppG = 0							; zero rates mean no catalysis of G nt on A templates
kt_AppG = 0
kt_AppN = 27							; by analogy to AppA
kt_GppN = 0
kt_NppN = 27							; by analogy to AppA	
kc_AppA = 2.1							; /M /da, 2nd order reaction at solution stack interface; from poly(U) and GppG ms			
kc_GppG = 2.4
kc_AppG = 2.25							; by interpolation
kc_AppN = 2.1
kc_GppN = 2.25							; by interpolation
kc_NppN = 2.1
	
alpha = 0.5							; init fraction ImpA
beta = 0.5							; init fraction ImpG
gamma = 0.5       						; init fraction ImpN

SpikeInt = 10							; mean interval between spikes in life units
totspikes = stoptime/SpikeInt					; # spikes of react in all, start -> stoptime
threshold = totspikes*stepsize/stoptime				; spike threshold for totspikes using 0 -> 1 interval; probably 1st cycle -> 0 

		{=== pA spikes ===}
TOTspikesize_pA = 0.2						; mean total pA spikes, molar
spikesize_pA = (1-alpha)*TOTspikesize_pA
spikeSD_pA = spikesize_pA/2					; SD of spike size, set for std pool behavior = size/2

		{=== pG spikes ===}
TOTspikesize_pG = 0.2						; mean total pG spikes, molar
spikesize_pG = (1-beta)*TOTspikesize_pG
spikeSD_pG = spikesize_pG/2					; SD of spike size; size/2

		{=== pN spikes ===}
TOTspikesize_pN = 0.2						; mean total pN spikes, molar nt phosphate
spikesize_pN = (1-gamma)*TOTspikesize_pN
spikeSD_pN = spikesize_pN/2					; SD of spike size; size/2
						
		{===init condx===}
init chem = 1e-26
init chem_AppN = 1e-26
init chem_allN = 1e-26
init temp = 1e-31
init temp_AppN = 1e-31
init temp_allN = 1e-31

init pA = 1e-29
init pG = 1e-28
init pN = 1e-27
init ImpA = 1e-36
init ImpG = 1e-37
init ImpN = 1e-38
init AppA = 1e-35
init GppG = 1e-34
init AppG = 1e-33
init AppN = 1e-32
init GppN = 1e-31
init NppN = 1e-30
	
init spiketime_pA = 0
init spiketime_pG = 0
init spiketime_pN = 0
init spikeslope_pA = 0
init spikeslope_pG = 0
init spikeslope_pN = 0

init gaussspikedist_pA = 0
init gaussspikedist_pG = 0
init gaussspikedist_pN = 0

		{===spike generator_pA ===}
next spiketime_pA = if random (0,1) < threshold then 1 				; reset spiketime to give a spike
	else 
	if spiketime_pA >= 1 AND spiketime_pA <= 9 then (spiketime_pA + 1) 	; internal spike count advances
		else 
		0 								; spiketime counts 1 -> 10, returns to 0			

		{=== pA-related spikes ===}
limit gaussspikedist_pA >= 0							; spike size >= 0
next gaussspikedist_pA = if spiketime_pA >= 1 then gaussspikedist_pA 		; conserve spike size during spike
		else
		normal (spikesize_pA, spikeSD_pA)				; the Madonna way to normal variation; note BM manual error in "normal (mean, SD)": SD, not Var!
						
next spikeslope_pA = if spiketime_pA >= 1 then gaussspikedist_pA/(10*DT) 	; conserve incoming slope during spike
		else 
		0								; gaussian spike, converted to slope, and held const.during 10 spiketime intervals

spikeslope_ImpA = (alpha/(1-alpha))*spikeslope_pA				; activated slope simply alpha x pN; activation => constant, alpha

		{===spike generator_pG ===}
next spiketime_pG = if random (0,1) < threshold then 1 				; reset spiketime to give a spike
	else 
	if spiketime_pG >= 1 AND spiketime_pG <= 9 then (spiketime_pG + 1) 	; internal spike count advances
		else 
		0 								; spiketime counts 1 -> 10, returns to 0	
	
		{=== pG-related spikes ===}
limit gaussspikedist_pG >= 0							; spike size >= 0
next gaussspikedist_pG = if spiketime_pG >= 1 then gaussspikedist_pG 		; conserve spike size during spike
		else
		normal (spikesize_pG, spikeSD_pG)				; the Madonna way to normal variation; note BM manual error in "normal (mean, SD)": SD, not Var!
						
next spikeslope_pG = if spiketime_pG >= 1 then gaussspikedist_pG/(10*DT) 	; conserve incoming slope during spike 
		else 
		0								; gaussian spike, converted to slope, and held const.during 10 spiketime intervals

spikeslope_ImpG = (beta/(1-beta))*spikeslope_pG					; activated fraction => constant, beta

		{===spike generator_pN ===}
next spiketime_pN = if random (0,1) < threshold then 1 				; reset spiketime to give a spike
	else 
	if spiketime_pN >= 1 AND spiketime_pN <= 9 then (spiketime_pN + 1) 	; internal spike count advances
		else 
		0 								; spiketime counts 1 -> 10, returns to 0	

		{=== pN-related spikes ===}
limit gaussspikedist_pN >= 0							; spike size >= 0
next gaussspikedist_pN = if spiketime_pN >= 1 then gaussspikedist_pN 		; conserve spike size during spike
		else
		normal (spikesize_pN, spikeSD_pN)				; the Madonna way to normal variation; note BM manual error in "normal (mean, SD)": SD, not Var!
						
next spikeslope_pN = if spiketime_pN >= 1 then gaussspikedist_pN/(10*DT) 	; conserve incoming slope during spike 
		else 
		0								; gaussian spike, converted to slope, and held const.during 10 spiketime intervals

spikeslope_ImpN = (gamma/(1-gamma))*spikeslope_pN				;activated fraction => constant, gamma

								
		{===integrate pA +/- spike===}
d/dt (pA) =  spikeslope_pA +kd_ImpA*ImpA -kd_pA*pA -pA*(kc_AppA*ImpA+kc_AppG*ImpG+kc_AppN*ImpN) -pA*GppG*(kt_AppA*ImpA+kt_AppG*ImpG+kt_AppN*ImpN)													; reactant in 10 equal steps, with decay, ImpA -> pA accomodated in the mix 
		{===integrate ImpA +/- spike===}
d/dt (ImpA) =  spikeslope_ImpA -kd_ImpA*ImpA -ImpA*(kc_AppA*pA+kc_AppG*pG+kc_AppN*pN) -ImpA*GppG*(kt_AppA*pA+kt_AppG*pG+kt_AppN*pN) 				; 											; reactant addn in 10 equal steps, with concurrent decay to pA
		{===integrate pG +/- spike===}
d/dt (pG) =  spikeslope_pG +kd_ImpG*ImpG -kd_pG*pG -pG*(kc_AppG*ImpA+kc_GppG*ImpG+kc_GppN*ImpN) 																				; reactant in 10 equal steps, with decay, ImpG -> pG accomodated in the mix
		{===integrate ImpG +/- spike===}
d/dt (ImpG) =  spikeslope_ImpG -kd_ImpG*ImpG -ImpG*(kc_AppG*pA+kc_GppG*pG+kc_GppN*pN)			; 																		; reactant addn in 10 equal steps, with concurrent decay to pG
		{===integrate pN +/- spike===}
d/dt (pN) =  spikeslope_pN +kd_ImpN*ImpN -kd_pN*pN -pN*(kc_AppN*ImpA+kc_GppN*ImpG+kc_NppN*ImpN) -pN*GppG*(kt_AppN*ImpA+kt_GppN*ImpG+kt_NppN*ImpN)													; reactant in 10 equal steps, with decay, ImpN -> pN in the mix 
		{===integrate ImpN +/- spike===}
d/dt (ImpN) =  spikeslope_ImpN -kd_ImpN*ImpN -ImpN*(kc_AppN*pN+kc_GppN*pG+kc_NppN*pN) -ImpN*GppG*(kt_AppN*pA+kt_GppN*pG+kt_NppN*pN) 				; 											; reactant addn in 10 equal steps, with concurrent decay tp pN
d/dt (AppA) = -kd_AppA*AppA +kc_AppA*pA*ImpA +kt_AppA*GppG*pA*ImpA

d/dt (AppN) = -kd_AppN*AppN +kc_AppN*(pA*ImpN+ImpA*pN) +kt_AppN*GppG*(pA*ImpN+ImpA*pN)

d/dt (NppN) =  -kd_NppN*NppN +kc_NppN*pN*ImpN +kt_NppN*GppG*pN*ImpN

d/dt (GppN) = -kd_GppN*GppN +kc_GppN*(pG*ImpN+ImpG*pN) 

d/dt (GppG) = -kd_GppG*GppG +kc_GppG*pG*ImpG

d/dt (AppG) = -kd_AppG*AppG +kc_AppG*(pA*ImpG+ImpA*pG)

d/dt (chem) =  +kc_AppA*pA*ImpA +kc_AppN*(pA*ImpN+ImpA*pN) +kc_NppN*pN*ImpN +kc_GppN*(pG*ImpN+ImpG*pN) +kc_GppG*pG*ImpG +kc_AppG*(pA*ImpG+ImpA*pG)
										; total synthesis from solution chemical stacks
d/dt (chem_AppN) = +kc_AppN*(pA*ImpN+ImpA*pN) 				; chem for NAD-like AppN alone

d/dt (chem_allN) = +kc_AppN*(pA*ImpN+ImpA*pN) +kc_NppN*pN*ImpN +kc_GppN*(pG*ImpN+ImpG*pN) 
										; chem for all products containing reactive N
d/dt (temp) =  +kt_AppA*GppG*pA*ImpA +kt_AppN*GppG*(pA*ImpN+ImpA*pN) +kt_NppN*GppG*pN*ImpN				
										; total synthesis from solution templated stacks using G/A bp	
d/dt (temp_AppN) = +kt_AppN*GppG*(pA*ImpN+ImpA*pN) 			; temp for NAD-like AppN alone

d/dt (temp_allN) = +kt_AppN*GppG*(pA*ImpN+ImpA*pN) +kt_NppN*GppG*pN*ImpN ; temp for all products containing reactive N
	
tot = chem + temp								; total synthesis of NppN by all routes

ftemp = temp/tot
